# Supplementary material for: Prey selection along a predators’ body size gradient evidences the role of different trait-based mechanisms in food web organization
Source: PLoS One. 2023 Oct 5;18(10):e0292374. doi: 10.1371/journal.pone.0292374 (PMC10553361; doi:10.1371/journal.pone.0292374)
Supplement: S1 Table — Akaike´s Information Criterion values (AIC), weight of evidence (WAIC) and Wilks´ likelihood ratio test results for the alternative models included in the selection process. Predator body size (PredBS), Predator body size^2 (PredBS2), Prey body size (PreyBS), Prey trophic group (PreyTG), Predator body size class identity (PredBSC ID). (XLSX) [file pone.0292374.s001.xlsx]

## Sheet: Simplificación del modelo
Model	Fixed effects										Random effect	AIC	ΔAIC	WAIC	Wilks Test
	PredBS	PredBS2	PreyBS	PreyTG	PredBS*PreyBS	PredBS2*PreyBS	PredBS*PreyTG	PredBS2*PreyTG	PreyBS*PreyTG	PredBS*PreyBS*PreyTG	PredBSC ID				Chi squared
m.full	Yes	Yes	Yes	Yes	Yes	Yes	Yes	Yes	Yes	Yes	Yes	4897.02	–	0.998	–
m3	Yes	Yes	Yes	Yes	Yes	Yes	Yes	Yes	Yes	Yes	No	5402.34	505.33	0	507.33***
m6	Yes	No	Yes	Yes	Yes	No	Yes	No	Yes	Yes	Yes	4969.54	72.52	0	80.52***
m7	Yes	Yes	Yes	Yes	Yes	Yes	Yes	Yes	No	No	Yes	4909.16	12.14	0.002	18.14***
m8	Yes	Yes	Yes	No	Yes	Yes	No	No	No	No	Yes	5472.92	575.9	0	593.9***
m9	Yes	Yes	No	Yes	No	No	Yes	Yes	No	No	Yes	4934.49	37.47	0	49.47***
