# Supplementary material for: Prey selection along a predators’ body size gradient evidences the role of different trait-based mechanisms in food web organization
Source: PLoS One. 2023 Oct 5;18(10):e0292374. doi: 10.1371/journal.pone.0292374 (PMC10553361; doi:10.1371/journal.pone.0292374)
Supplement: S2 Table — Selection coefficients obtained from the CATS model (R2 = 0.67). Body size (BS), Trophic group (TG). (XLSX) [file pone.0292374.s002.xlsx]

## Sheet: Hoja1 (2)
Explicative variables			Estimate	SE	Z-value	p-value
Prey TG
Primary producers			-9.28	3.3	-2.17	0.03
Herbivorous-Detritivores			-2.09	0.68	-3.1	0.002
Carnivorous			-5.95	0.84	-4.6	<0.001
Prey TG*Prey BS
Primary producers			-0.58	0.21	-2.61	0.009
Herbivorous-Detritivores			-3.29	0.01	-3.28	0.001
Carnivorous			-0.037	0.035	-0.11	0.9
Prey TG*Predator BS
Primary producers			2.04	0.38	4.81	<0.001
Herbivorous-Detritivores			2.17	0.048	4.49	<0.001
Carnivorous			0.43	0.044	4.84	<0.001
Prey TG*Predator BS2
Primary producers			-0.08	0.014	-5.64	<0.001
Herbivorous-Detritivores			-4.25	0.0011	-3.97	<0.001
Carnivorous			-0.007	0.00087	-2.71	0.007
Prey TG*Prey BS*Predator BS
Primary producers			0.03	0.01	2.57	0.01
Herbivorous-Detritivores			0.002	0.0007	2.98	0.003
Carnivorous			0.0002	0.00064	-3.04	0.002
